# Supplementary material for: Outcomes after transabdominal cerclage in twin pregnancy with previous unsuccessful transvaginal cerclage
Source: PLoS One. 2020 Apr 30;15(4):e0232463. doi: 10.1371/journal.pone.0232463 (PMC7192486; doi:10.1371/journal.pone.0232463)
Supplement: S1 Raw Data — (XLSX) [file pone.0232463.s001.xlsx]

## Sheet: Singleton1
	나이	GA at TCIC	Underlying	Number of preg	<16wks	16 - 25+6	26 - 36+6	>37	Total neonatal survival		Elective	Urgent	Emergency		TCIC	Uterine anomaly	Prev. cervical surgery	EBL(ml)	operation time(min)	ROM within one week	Hospital day	GA at delivery	Live birth	Neonatal birthweight(kg)	NICU admission	PPROM
1	38	13.4	0	3	2	1	0	0	0	0	1	0	0	0		0	0	50	52	0	9	35.4	1	2.69	1	0
2	31	13.2	0	3	0	2	1	1	1/3	1	1	0	1	1		0	0	100	50	0	8	38.2	1	3.47	0	0
3	32	15.1	0	2	0	2	0	0	0	0	1	0	0	0		0	0	100	60	0	9	38.3	1	3.42	0	0
4	33	13	1	4	1	2	1	0	1/3	1	1	0	2	1		0	0	100	50	0	8	17	2	?	0	1
5	36	12.6	0	2	0	2	0	0	0	0	1	0	0	0		0	0	300	65	0	8	38.3	1	3.66	0	0
6	29	13.3	0	5	0	3	2	0	2/5	2	2	0	0	0		0	0	200	55	0	8	38	1	3.92	0	0
7	29	13.3	0	5	0	3	2	0	2/5	2	2	0	0	0		0	0	200	45	0	8	38	1	3.92	0	0
8	37	13.1	0	4	3	0	0	1	1	1	1	0	0	0		0	0	50	45	0	9	38.2	1	3.85	0	0
9	36	12.5	0	3	1	1	1	0	1/2	1	1	0	1	1		0	0	400	50	0	8	23	1	0.6	1	0
10	35	14	0	3	0	3	0	0	0	0	2	0	0	0		0	0	100	40	0	8	37.6	1	3.56	0	0
11	32	13.2	0	2	0	2	0	0	0	0	1	0	0	0		0	0	100	35	0	8	38.2	1	2.97	0	0
12	33	14	0	4	0	2	0	2	2/4	2	1	0	0	0	1	0	0	100	60	0	7	38.1	1	2.32	0	0
13	32	14	2	2	0	2	0	0	0	0	1	0	0	0		0	0	500	65	0	11	38	1	4.58	0	0
14	34	14.2	0	4	1	2	0	1	1/3	1	1	0	0	0		0	0	80	50	0	9	38.3	1	3.18	0	0
15	29	12.6	0	2	0	2	0	0	0	0	1	0	0	0		0	0	200	70	0	8	37.1	1	2.99	0	0
16	27	13.5	0	2	0	2	0	0	0	0	1	0	0	0		0	0	50	75	0	8
17	31	15.3	0	4	2	2	0	0	0	0	1	0	0	0		0	0	100	55	0	8	37.4	1	3.56	0	0
18	33	13.4	0	3	0	2	0	1	1/3	1	1	0	0	0		0	0	100	55	0	8	38.3	1	2.73	0	0
19	36	13	0	2	0	2	1	0	0	0	1	0	0	0		0	0	50	70	0	9	38.1	1	3.18	0	0
20	34	13.6	0	4	2	1	1	0	1/2	1	1	0	0	0		0	0	100	40	0	8	38	1	3.2	0	0
21	30	12	0	5	0	3	0	1	1/4	1	1	0	1	1		0	0	100	45	0	8	38	1	3.39	0	0
22	29	13.3	0	2	0	1	1	0	0	0	1	0	0	0		0	0	300	60	0	8	36.6	1	3.26	0	0
23	30	13.3	0	3	1	2	0	0	0	0	1	0	0	0		0	0	10	45	0	8	37	1	3.3	0	0
24	32	13.3	0	4	1	3	0	0	0	0	1	0	1	1		0	0	100	40	0	8	38.4	1	2.98	0	0
25	32	13.2	0	3	0	2	1	0	1/3	1	0	0	1	1		0	0	100	45	0	8	38.2	1	3.29	0	0
26	31	13.4	0	2	0	2	0	0	0	0	1	0	0	0		0	0	200	55	0	9	38	1	2.78	0	0
27	29	13.4	0	2	0	2	0	0	0	0	1	0	0	0		0	0	100	45	0	8	38	1	3.45	0	0
28	33	13.2	0	4	1	3	0	0	0	0	1	0	0	0		0	0	100	35	0	8	38.4	1	3.03	0	0
29	31	13.6	0	2	0	2	0	0	0	0	1	0	0	0		0	0	50	55	0	8	38	1	3.01	0	0
30	30	14	0	4	1	3	0	0	0	0	1	0	0	0		0	0	50	35	0	7	38.4	1	3.12	0	0
31	33	14.1	0	2	0	2	0	0	0	0	1	0	2	1		0	0	50	60	1	8	14.2	0		0	1
32	34	13	0	2	0	2	0	0	0	0	1	0	0	0		0	0	50	45	1	15	14	2	?	0	1
33	42	13	3	3	1	2	0	0	0	0	1	0	0	0		0	0	200	40	0	7	38	1	3.41	0	0
34	31	13.1	1	4	0	3	1	0	1/4	1	2	0	0	0		0	0	100	55	0	8	32.6	1	1.45	1	0
35	32	12.6	0	5	0	2	0	0	0	0	1	0	0	0		0	0	150	60	0	8	38.5	1	3.01	0	0
36	33	13.6	0	4	0	4	0	0	0	0	3	0	0	0		0	0	100	60	0	8	38.6	1	2.95	0	0
37	37	13	0	4	0	3	0	1	1/4	1	2	0	0	0		0	0	100	45	0	7	38.3	1	3.29	0	0
38	39	13.2	0	4	2	1	1	0	1/2	1	1	0	2	1		0	0	50	40	0	7	38.3	1	3.83	0	0
39	30	13.4	0	2	0	1	1	0	0	0	1	0	0	0		0	0	50	55	0	8	37.1	1	3.38	0	0
40	29	13.3	0	2	0	2	0	0	0	0	1	0	0	0		0	0	50	48	0	8	38.3	1	3.19	0	0
41	31	13.1	0	2	0	2	0	0	0	0	1	0	0	0		0	0	50	50	0	8	38.1	1	3.32	0	0
42	30	13.5	0	2	0	1	1	0	0	0	1	0	1	1		0	0	150	70	0	7	38.1	1	3.32	0	0
43	36	13.4	0	3	0	3	0	0	1/3	1	2	0	0	0		0	0	50	85	0	8	38.3	1	3.96	0	0
44	34	13.2	0	3	1	2	0	0	1/3	1	1	0	1	1		0	0	50	50	0	8	38.2	1	3.62	0	0
45	33	14.2	0	3	0	3	0	0	0	0	1	0	0	0		0	0	250	55	0	7	38.3	1	3.41	0	0
46	35	13.3	0	3	0	2	0	1	1/3	1	1	0	0	0		0	0	50	45	0	8
47	31	13.5	0	4	0	2	2	0	2/4	2	2	0	0	0		0	0	50	45	0	7	38.1	1	3.51	0	0
48	30	12.1	0	2	0	2	0	0	0	0	1	0	0	0		0	0	50	40	0	8	38.2	1	3.55	0	0
49	27	13.6	0	2	0	2	0	0	0	0	1	0	1	1		0	0	100	45	0	8	38.2	1	2.97	0	0
50	32	13.3	0	3	0	3	0	0	1/3	1	1	1	0	0		0	0	100	50	0	9	38	1	3.01	0	0
51	36	13.1	0	4	0	4	0	0	0	0	2	0	0	0		0	0	50	70	0	9	26.2	1	0.86	1	1
52	40	13.3	0	6	3	2	0	1	1/3	1	1	0	0	0		0	0	50	70	0	8
53	33	14	0	6	0	5	0	0	0	0	1	0	1	1	1(laparoscopic TCIC)	0	0	800	70	0	7	16	2	?	0	1
54	35	13.5	0	3	0	3	0	0	0	0	1	0	0	0		0	1	50	35	0	7	38	1	2.52	0	0
55	29	13.3	0	2	0	2	0	0	1/2	1	1	0	0	0		0	0	150	45	0	7	37.4	1	2.96	0	0
56	36	12.3	0	3	1	2	0	0	0	0	2	0	0	0		0	0	400	75	0	8	38.1	1	3.24	0	0
57	28	13.3	2	2	0	2	0	0	0	0	1	0	0	0		0	0	100	50	0	7	38.2	1	3.3	0	0
58	35	14.2	0	2	0	2	0	0	1/2	1	1	0	1	1		0	0	200	55	0	8	38.2	1	3.04	0	0
59	38	13.5	0	2	0	2	0	0	0	0	1	1	0	0		0	0	50	45	0	8	38	1	2.89	0	0
60	38	14.6	0	3	1	2	0	0	0	0	1	0	2	1		0	0	150	60	0	7	39	1	3.59	0	0
61	31	13.1	0	3	1	2	0	0	0	0	1	0	0	0		0	0	20	75	0	7	38	1	3.8	0	0
62	34	13	0	2	1	1	0	0	0	0	1	0	0	0		0	0	100	45	0	8	16	0	?	0	1
63	26	14	0	2	1	1	0	0	0	0	1	0	0	0		0	0	100	55	0	7	38.1	1	3.12	0	0
64	34	13	0	5	1	2	1	1	1/4	1	1	0	1	1		0	0	100	50	0	7	38.3	1	3.14	0	0
65	29	13.1	0	3	1	1	1	0	0	0	2	1	0	0		1(didelphys)	0	200	65	0	7	38.3	1	3.27	0	0
66	27	13.5	0	5	3	1	1	0	0	0	1	0	0	0		0	0	300	45	0	8	38.4	1	2.97	0	0
67	38	13.6	0	3	1	2	0	0	0	0	1	0	0	0		0	0	20	55	0	7	38.3	1	3.23	0	0
68	31	13.4	0	2	0	2	0	0	0	0	1	0	0	0		0	0	150	35	0	7	38.4	1	3.59	0	0
69	34	13.2	0	2	0	2	0	0	0	0	0	1	0	0		0	0	200	70	0	7	37.4	1	3.04	0	0
70	29	13.1	0	2	0	2	0	0	0	0	1	0	0	0		0	0	150	55	0	7	38.1	1	2.74	0	0
71	32	13.5	0	3	0	2	0	1	1/3	1	1	0	0	0		1(didelphys)	0	150	85	0	7	38	1	2.81	0	0
72	29	13.1	0	4	1	2	0	1	1/3	1	1	0	0	0		0	0	100	60	0	7	38	1	3.23	0	0
73	29	14.5	0	2	0	2	0	0	0	0	0	0	1	1		0	0	500	75	0	7	38.3	1	3.57	0	0
74	34	13.5	0	3	0	2	1	0	1/3	1	2	0	0	0		0	0	50	55	0	7	38.4	1	2.97	0	0
75	36	14.3	0	3	0	2	1	0	1/3	1	2	0	0	0		0	0	100	55	1	6	14.4				1
76	36	15.4	0	3	1	1	1	0	1/2	1	1	1	1	1		0	0	50	45	0	7	38.5	1	3.09	0	0
77	32	13.2	0	2	0	2	0	0	0	0	0	0	1	1		0	0	250	60	0	7
78	33	13.2	0	2	1	1	0	0	0	0	1	0	0	0		0	0	300	95	0	7	37.5	1	3.8	0	0
79	29	13.4	0	2	0	2	0	0	0	0	1	0	0	0		0	0	50	40	0	7	37	1	3	0	0
80	28	14.4	0	2	0	1	0	1	1/2	1	1	1	0	0		0	0	100	45	0	7	38.1	1	2.3	0	0
81	24	14.5	0	2	0	2	0	0	0	0	1	0	0	0		0	0	50	40	0	7	38.4	1	3.27	0	0
82	39	14.5	0	2	0	2	0	0	0	0	1	0	0	0		0	0	50	55	0	7	38.5	1	3.43	0	0
83	35	14.1	0	4	1	2	1	0	1/3	1	2	0	0	0		0	0	150	50	0	7	35.2	1	2.63	1	1
84	33	13.5	2	3	1	2	0	0	0	0	0	1	0	0		1(bicornuate)	0	100	55	0	7	38.5	1	3.36	0	0
85	33	13.6	0	3	1	1	1	0	1/2	1	1	0	1	1		0	0	100	65	0	6	37	1	3	0	0
86	34	13.2	0	3	1	2	0	0	0	0	0	0	1	1		0	0	100	70	0	7	38.1	1	3.13	0	0
87	32	13.6	0	3	1	1	0	1	1/2	1	1	0	0	0		0	0	500	80	0	8	38.2	1	3.35	0	0
88	35	15	0	3	1	1	1	0	0/2	0	1	0	0	0		0	0	50	40	0	8	38.2	1
89	32	14.4	0	3	1	1	0	1	1/2	1	1	0	0	0		0	0	100	45	0	7	38	1	2.68	0	0
90	34	14.3	0	5	0	2	0	1	1/3	1	1	0	0	0		0	0	150	35	0	7	38	1	3.4	0	0
91	35	14.4	0	3	2	1	0	0	0	0	0	3	0	0		0	0	100	30	0	7	38.4	1	2.75	0	0
92	41	15.4	0	3	0	2	0	1	2/3	2	1	0	0	0		0	0	150	55	0	7	26.5	1	0.76	1	1
93	33	13.6	0	3	1	2	0	0	0	0	1	0	0	0		0	0	150	70	0	7	35.6	1	2.8	0	0
94	37	14.4	0	4	2	2	0	0	1/2	1	2	0	1	1		0	0	200	50	0	7	38.3	1	2.79	0	0
95	32	14.2	2	3	0	2	0	1	1/3	1	2	0	0	0		0	0	100	45	0	7	38.5	1	3.07	0	0
96	36	14.2	0	2	0	1	1	0	1/2	1	2	0	0	0		0	0	100	45	0	7	38.4	1	3.59	0	0
97	33	14.4	2	2	0	2	0	0	0	0	1	0	0	0		0	0	50	30	0	7	38.2	1	3.07	0	0
98	30	13	0	2	0	2	0	0	0	0	1	0	0	0		0	0	100	30	0	7	38	1	2.8	0	0
99	30	13.2	0	4	2	1	1	0	1/2	1	1	0	1	1		0	0	50	45	0	7	30	1	1.6	0	0
100	35	15.4	0	3	0	3	0	0	0	0	1	1	0	0		0	0	100	55	0	7	37.1	1	2.25	0	0
101	28	13.4	0	2	0	1	1	0	1/2	1	2	1	0	0		0	0	20	35	0	7	38	1	3.18	0	0
102	30	14.1	0	2	0	2	0	0	0	0	1	0	0	0		1(bicornuate)	0	100	30	0	6	21.4	0	0.23	0	0
103	33	14.3	0	3	1	2	0	0	0	0	2	0	0	0		0	0	250	55	0	7	37	1	3.76	0	0
104	35	14.4	0	4	2	2	0	0	0/2	0	1	0	0	0		0	0	50	40	0	7	37.5	1	2.8	0	0
105	36	14.5	0	3	1	2	0	0	0	0	1	0	0	0		0	0	50	45	0	14	38.3	1	3.32	0	0
106	38	14.5	0	4	2	2	0	0	0	0	1	0	0	0		1(didelphys)	0	50	52	0	8	38	1	3.1	0	0
107	38	13.6	0	3	1	2	0	0	0	0	1	1	0	0		0	0	100	40	0	7	21.3	0	0.55	0	1
108	28	14.2	0	3	2	1	0	0	0/1	0	1	0	1	1		0	0	500	40	0	10	34.2	1	2.49	1	0
109	32	14.5	0	3	1	2	0	0	0	0	0	0	1	1		0	0	200	70	0	7	37.5	1	2.48	0	0
110	30	14.1	0	4	2	1	0	1	1/2	1	1	0	0	0		0	0	200	55	0	7	38.2	1	3.21	0	0
111	35	14.1	0	5	2	2	0	1	1/3	1	1	1	0	0		0	0	100	45	0	7	37.6	1	3.5	0	0
112	31	13.2	0	2	0	1	1	0	1/2	1	1	0	0	0		0	0	100	40	0	7	38	1	3.4	1(cardiac anomaly)	0
113	36	13.1	0	2	1	0	1	0		0	1	0	0	0		0	0	100	40	0	7	38.3	1	3.76	0	0
114	33	14.3	0	4	3	1	0	0		0	1	0	0	0		0	0	100	55	0	7	37.5	1	3.14	0	0
115	32	14.5	0	3	0	2	0	1	1/3	1	2	0	0	0		1(bicornuate)	0	100	55	0	5	37.3	1	2.38	0	0
116	33	14.3	0	2	0	1	1	0	1/2	1	1	0	0	0		0	0	50	50	0	7	38.1	1	3.28	0	0
117	31	14.3	0	2	0	2	0	0	1/2	1	1	0	0	0		0	0	200	60	0	7	38.3	1	3.24	0	0
118	42	14.6	0	5	1	2	1	1	1/3	1	1	0	0	0		0	0	200	40	0	7	38.1	1	3.07	0	0
119	40	16.3	0	3	1	1	1	0	1/2	1	1	0	0	0		0	0	200	55	0	7	38.2	1	3.83	0	0
120	34	14.4	0	2	1		1	0	1/1	1	1	0	0	0		0	conization	80	50	0	7	38.5	1	4.26	0	0
121	37	14	0	3	2	1	0	0	0	0	1	0	0	0		0	0	200	45	0	7	37.2	1	2.8	0	0
122	38	14.4	0	2	1	1	0	0	1/2(twin)	1	1	0	0	0		0	0	100	40	0	7
123	36	13.6	0	2	0	1	1	0	1/2	1	1	0	0	0		0	0	100	60	0	8	14.1	0
124	37	15.3	0	2	0	2	0	0	0	0	1	0	0	0		0	0	200	60	0	7	38	1	4.4	0	0
125	32	14.2	0	4	1	0	3	0	2/3	2	2	0	0	0		0	0	100	50	0	7	16.5	0		0	1
126	38	13	0	4	3	1	0	0	0/1	0	1	0	0	0		0	0	100	50	0	7	38.2	1	3.77	0	0
127	35	14.4	0	3	0	3	0	0	0	0	2	0	0	0		0	0	50	55	0	8	38.5	1	3.58	0	0
128	32	13.5	0	2	0	2	0	0	1/2	1	1	0	1	1		0	0	100	50	0	7	38	1	3.4	0	0
129	37	14.6	0	2	0	1	1	0	1/2	1	1	1	0	0		0	0	100	45	0	7	30	1	1.65	1	1
130	32	14.3	0	3	0	2	1	0	1/3	1	1	0	0	0		0	0	50	60	0	7	38.5	1	3.59	0	0
131	36	14.3	0	2	0	2	0	0	0/2	0	1	0	0	0		0	0	150	45	0	7	35.4	1	2.19	1	0
132	35	15.1	0	5	2	2	0	1	1/3	1	0	1	0	0		0	0	30	50	0	7	38.1	1	2.86	0	0
133	37	13.6	2	4	2	1	0	1	1/2	1	1	0	0	0		0	0	100	75	0	7	37.5	1	4.02	0	0
134	33	14.4	0	2	1	0	1	0	1/1	1	1	0	0	0		0	conization	150	50	0	9	38.3	1	3.14	0	0
135	36	14	0	2	0	1	1	0	1/2	1	1	1	0	0		0	0	100	50	0	7	38.4	1	3.58	0	0
136	32	14	0	2	0	1	1	0	0/2	1	1	1	0	0		0	0	100	65	1	13	14.6	0
137	29	14.3	0	2	0	1	1	0	1/2	1	1	0	0	0		0	0	100	50	0	7	38.4	1	3.17	0	0
138	36	14.2	0	2	1	0	1	0	1/2	1	1	3	0	0		0	0	100	60	0	7	38.4	1	3.64	0	0
139	35	15.4	0	2	0	2	0	0	0	0	2	0	0	0		0	0	150	55	0	7	38.3	1	3.26	0	0
140	33	14.2	0	2	0	1		1	1/2	1	0	1	0	0		0	conization	200	90	0	6
141	34	14.2	0	3	0	2	0	1	1/3	1	3	0	0	0		0	0	100	45	0	7	38.4	1	3.16	0	0
142	39	17	0	4	2	1	1	0	1/2	1	1	0	0	0		0	1	50	80	1	5	17.1	0
143	34	14.6	0	2	0	1	1	0	1/2	1	1	1	1	1		0	0	100	55	0	7	38.5	1	3.75	0	0
144	35	15.1	0	3	1	2	0	0	1/2	1	1	0	0	0		1(bicornuate)	0	50	40	0	7	38.1	1	3.3	0	0
145	30	14.6	0	2	0	2	0	0	0	0	1	1	0	0		0	0	50	55	0	7	38.3	1	2.57	0	0
146	32	14	0	2	0	2	0	0	1/2	1	1	0	0	0		0	0	50	50	0	7	38.1	1	3.86	0	0

## Sheet: Twins1
NO	나이	GA at TCIC		Previous preg	<16wks	16 - 25+6		26 - 36+6	>37	Total neonatal survival	Elective	Urgent	Emergency	TCIC	fetal survival number	Uterine anomaly	Prev. cervical surgery	EBL(ml)	operation time(min)	ROM within one week	Hospital day	GA at delivery		36	32		Delivery	Live birth	Neonatal survival	Neonatal birthweight(kg) 1ST	Neonatal birthweight(kg) 2nd	NICU admission	PPROM	Latency until PPROM(day)
1	33	13.3		3	1	2 (21,23)	2	0	0	1	1	0	0	0	0	0	0	50	50	0	9	32.2	18.9	1	0	1	2	2	2/2	2.14	1.18	1	0
2	38	13.3	GDM	3	1	2 (22,23.5)	2	0	0	1	1	0	0	0	0	0	0	100	70	0	7	34.5	21.2	1	0	1	2	2	2/2	1.98	1.93	1	1	149
3	26	13.2		3	2	1 (25)	1	0	0	0	1	1	0	0	0	0	0	50	60	0	9	37.1	23.9	0	0	1	2	2	2/2	2.66	2.9	0	0
4	34	13		2	0	2 (19,18)	2	0	0	0	1	0	0	0	0	0	0	50	45	1	15	14	1	1	1	0	2	0	0				1	7
5	35	13.3		3	0	2 (20, 23)	2	0	1 (sepsis 로 expire)	0	1	0	0	0	0	0	0	150	60	0	9	35.1	21.8	1	0		1(Oligohydramnios)	2	2/2	1.78	1.89	1	0
6	32	14		2	0	1 (19.3)	1	1 (26)	0	1	1	0	0	0	0	0	0	100	45	0	7	35.2	21.2	1	0	1	2	2		1.88	2.33	1
7	36	13.4		2	0	2 (19.5, 21.1)	2	0	0	1	1	0	0	0	0	0	0	100	50	0	7	35.3	21.9	1	0		1 (preeclampsia)	2		2.38	1.28	1
8	31	14.1		3	1	2 (15.6, 22)	2	0	0	0	1	0	1	0	0	0	0	150	50	0	7	37	22.9	0	0	1	2	2	2/2	2.62	2.7	0	0
9	29	14.6		4	2	0	0	1(27.6, 10시간만에 death)	1	2	1	0	0	0	0	0	0	50	65	0	9	36.1	21.5	0	0	1	2	2	2/2	2.08	2.15	0	0
10	31	13.6		3	1	2 (17,20)	2	0	0	1	1	0	1	0	0	0	0	600	55	0	7	36.5	22.9	0	0	1	2	2	2/2	2.89	2.75	0	0
11	26	13.2		3	0	2 (18,21)	2	1 (27+3,IUFD)	0	1	1	1	0	0	0	0	0	200	60	0	7	36.1	22.9	0	0	1	2	2	2/2	2.7	2.7	1	0
12	30	14.1		2	0	1	1	1 (26)	0	0	1	0	1	0	26주에 분만 expire -> 0	0	0	100	50	0	7	25.4	11.3	1	1	0	2	2	1/2(3주 뒤 expire)	0.86 -> expire	0.78	1	1	80
13	36	14		5	3	2 (18,19)	2	0	0	0	1	0	0	0	0	0	0	200	50	0	7	34.3	20.3	1	0	1	2	2	2/2	2.02	2.51	1	0
14	31	13.3		2	0	1 (17)	1	1 (27)	0	0	1	0	0	0	1	0	0	300	65	0	7	36.3	23	0	0	1	2	2	2/2	2.36	2.81	0	0
15	29	13.6		3	0	1 (16)	1	1 (26)	1	2	1	0	0	0	2	0	0	200	65	0	6	35.4	21.8	1	0	1	2	2	2/2	2.19	1.44	1	0
16	32	14.4	GDM	2	0	1 (20.3)	1	1 (28)	0	1	1	0	1	0	1	0	0	50	75	0	7	34.3	19.9	1	0		1(Preeclampsia)	2	2/2	2.27	2.38	1	0
17	33	14.3		2	0	2 (18.2, 23)	2	0	0	1	1	0	0	0	0	0	0	30	30	0	5	36.3	22	0	0	1	2	2	2/2	2.33	2.41	0	0
18	35	13.6		2	0	2 (20, 23.3)	2	0	0	1	1	0	0	0	1	0	0	50	40	0	7	36.3	22.7	0	0	1
19	35	14.1		3	2	1 (24+6)	1	0	0	0	1	0	2	0	0	0	0	50	70	0	8	37	22.9	0	0	1	2	2	2/2	2.85	2.28	0	0
